# Supplementary material for: Taxonomic novelties in Amaryllidaceae from the Department of Ancash, Peru, and a new combination in Clinanthus
Source: PhytoKeys. 2019 Sep 16;131:115–26. doi: 10.3897/phytokeys.131.36160 (PMC6760197; doi:10.3897/phytokeys.131.36160)
Supplement: XML Treatment for Clinanthus inflatus [file phytokeys.131.36160-treatment1.xml]

<!DOCTYPE tp:taxon-treatment
  PUBLIC "-//TaxonX//DTD Taxonomic Treatment Publishing DTD v0 20100105//EN" "tax-treatment-NSO.dtd">
<tp:taxon-treatment xmlns:tp="http://www.plazi.org/taxpub"><tp:treatment-meta><kwd-group><label>Taxon classification</label><kwd><named-content xmlns:xlink="http://www.w3.org/1999/xlink" content-type="kingdom">Plantae</named-content></kwd><kwd><named-content xmlns:xlink="http://www.w3.org/1999/xlink" content-type="order">Asparagales</named-content></kwd><kwd><named-content xmlns:xlink="http://www.w3.org/1999/xlink" content-type="family">Amaryllidaceae</named-content></kwd></kwd-group><mixed-citation publication-type="journal"><person-group><name><surname>Meerow</surname><given-names>Alan W.</given-names></name><name><surname>Cano</surname><given-names>Asunción</given-names></name></person-group><article-title>Taxonomic novelties in <tp:taxon-name><tp:taxon-name-part taxon-name-part-type="family">Amaryllidaceae</tp:taxon-name-part></tp:taxon-name> from the Department of Ancash, Peru, and a new combination in <italic><tp:taxon-name><tp:taxon-name-part taxon-name-part-type="genus" reg="Clinanthus">Clinanthus</tp:taxon-name-part></tp:taxon-name></italic></article-title><source>PhytoKeys</source><day>16</day><month>9</month><year>2019</year><volume>131</volume><fpage>115</fpage><lpage>126</lpage><pub-id pub-id-type="doi">10.3897/phytokeys.131.36160</pub-id></mixed-citation></tp:treatment-meta><tp:nomenclature><tp:taxon-name><object-id xmlns:xlink="http://www.w3.org/1999/xlink" content-type="arpha" xlink:type="simple">B50F189AB6DD5067AF05802B08D63BA7</object-id>
              <tp:taxon-name-part taxon-name-part-type="genus" reg="Clinanthus">Clinanthus</tp:taxon-name-part>
              <tp:taxon-name-part taxon-name-part-type="species" reg="inflatus">inflatus</tp:taxon-name-part>
              <object-id xmlns:xlink="http://www.w3.org/1999/xlink" content-type="ipni" xlink:type="simple">urn:lsid:ipni.org:names:60479369-2</object-id>
            </tp:taxon-name><tp:taxon-authority>Meerow &amp; A.Cano</tp:taxon-authority><tp:taxon-status xmlns:xlink="http://www.w3.org/1999/xlink" xlink:type="simple">sp. nov.</tp:taxon-status><xref ref-type="fig" rid="F1">Figs 1A–C</xref><xref ref-type="fig" rid="F2">, 2</xref></tp:nomenclature><tp:treatment-sec sec-type="diagnosis" id="SECID0E3AAE"><title>Diagnosis.</title><p>This species differs from all known species of <italic><tp:taxon-name><tp:taxon-name-part taxon-name-part-type="genus" reg="Clinanthus">Clinanthus</tp:taxon-name-part></tp:taxon-name></italic> by the uniquely inflated perigone, the shape and coloration of which is reminiscent of the genus <italic><tp:taxon-name><tp:taxon-name-part taxon-name-part-type="genus" reg="Urceolina">Urceolina</tp:taxon-name-part></tp:taxon-name></italic> Rchb. (<tp:taxon-name><tp:taxon-name-part taxon-name-part-type="tribe">Eucharideae</tp:taxon-name-part></tp:taxon-name>) or superficially certain species of Andean vaccinioid <tp:taxon-name><tp:taxon-name-part taxon-name-part-type="family">Ericaceae</tp:taxon-name-part></tp:taxon-name>.</p></tp:treatment-sec><tp:treatment-sec sec-type="material" id="SECID0E1BAE"><title>Type.</title><p>PERU. Ancash: Prov. Recuay, Dist. Cotaparaco, Sector Santa Cruz, 2450 m, 6 Mar 2007. <italic>M. Morales &amp; E. Jara 767</italic> (holotype: USM!).</p></tp:treatment-sec><tp:treatment-sec sec-type="description" id="SECID0ECCAE"><title>Description.</title><p>Small terrestrial geophytic herb (Fig. <xref ref-type="fig" rid="F1">1A</xref>); bulb small, globose-ellipsoidal, ca. 2 cm diam., prolonged into neck 7.5–8 × 60–70 mm. Leaves 2–3, sessile, narrowly lorate, 4–6 × 90–110 mm, slightly canaliculate, obtuse at apex, with conspicuous midrib, glabrous, green, synanthous. Inflorescence pseudo-umbellate, borne at apex of naked scape; scape cylindrical, solid, 150–200 mm long (as observed), terminated by 2 spathe bracts, bracts green, ovate lanceolate. Flowers 2–3, pendulous, 35–40 mm long; pedicels slender, 15–20 mm long at anthesis; perigone consisting of 6 tepals in 2 whorls, fused into a tube that is narrowly cylindrical in proximal 15–17 mm and arcuate proximally, abruptly dilated distally to ca. 8 mm at throat; limb urceolate, abruptly inflated to ca. 33 mm in diam., then slightly constricted in distal 10 mm; tepals 6, bright orange-red proximally, concrescent, green in distal 10 mm with yellowish green margins, glabrous; outer tepals elliptical, 5–6 × 13–14 mm, apiculate; inner tepals elliptical, 5.5–6.5 × 12–13 mm, minutely apiculate. Stamens 6, basally connate into cylindrical staminal cup or corona, 7.4–7.6 × 11.0–11.5 mm, reaching to ca. 2 mm from the apex of the limb, salmon proximally, prominently 6-lobed, the lobes white distally and coarsely dentate along their edge, ca. 2 × 3 mm; free filaments short, inserted at sinus between the lobes; anthers grouped in the center of the flower (but not connivent), ca. 3 mm long, linear, dorsifixed, versatile, longitudinally dehiscent; pollen yellow. Style ca. 45 mm long, exerted ca. 5 mm past apex of the limb, white; stigma capitate, papillate, white, 2–2.3 mm wide. Ovary inferior, green, oblong, ca. 5 × 10 mm, 3-loculed, placentation axile, ovules oblong, flattened, ca. 20 per locule, superposed. Capsule and seed not seen.</p><fig id="F1" position="float" orientation="portrait"><object-id xmlns:xlink="http://www.w3.org/1999/xlink" content-type="arpha" xlink:type="simple">BEBF22177F0659AF9F899105A7E4CD31</object-id><label>Figure 1.</label><caption><p><bold>A–C</bold><italic><tp:taxon-name><tp:taxon-name-part taxon-name-part-type="genus" reg="Clinanthus">Clinanthus</tp:taxon-name-part> <tp:taxon-name-part taxon-name-part-type="species" reg="inflatus">inflatus</tp:taxon-name-part></tp:taxon-name></italic>. Photos by anonymous source, used with permission. <bold>A</bold> Inflorescence in habitat <bold>B</bold> bouquet of cut inflorescences <bold>C</bold> habit in nature <bold>D–F</bold><italic><tp:taxon-name><tp:taxon-name-part taxon-name-part-type="genus" reg="Ismene">Ismene</tp:taxon-name-part> <tp:taxon-name-part taxon-name-part-type="species" reg="parviflora">parviflora</tp:taxon-name-part></tp:taxon-name></italic>, photos by Asunción Cano <bold>D–E</bold> flowers <bold>F</bold> habit in cultivation.</p></caption><graphic xmlns:xlink="http://www.w3.org/1999/xlink" xlink:href="phytokeys-131-115-g001.jpg" position="float" orientation="portrait" xlink:type="simple" id="oo_340293.jpg"><uri content-type="original_file" xlink:type="simple">https://binary.pensoft.net/fig/340293</uri></graphic></fig><fig id="F2" position="float" orientation="portrait"><object-id xmlns:xlink="http://www.w3.org/1999/xlink" content-type="arpha" xlink:type="simple">C76321DC9C425793B8A5985081FDF8D6</object-id><label>Figure 2.</label><caption><p><italic><tp:taxon-name><tp:taxon-name-part taxon-name-part-type="genus" reg="Clinanthus">Clinanthus</tp:taxon-name-part> <tp:taxon-name-part taxon-name-part-type="species" reg="inflatus">inflatus</tp:taxon-name-part></tp:taxon-name></italic>. <bold>A</bold> Habit <bold>B</bold> whole flower <bold>C</bold> whole flower cut open to show staminal corona and ovule number. Drawing by Klei Sousa.</p></caption><graphic xmlns:xlink="http://www.w3.org/1999/xlink" xlink:href="phytokeys-131-115-g002.jpg" position="float" orientation="portrait" xlink:type="simple" id="oo_340294.jpg"><uri content-type="original_file" xlink:type="simple">https://binary.pensoft.net/fig/340294</uri></graphic></fig></tp:treatment-sec><tp:treatment-sec sec-type="distribution" id="SECID0E2EAE"><title>Distribution and ecology.</title><p><italic><tp:taxon-name><tp:taxon-name-part taxon-name-part-type="genus" reg="Clinanthus">Clinanthus</tp:taxon-name-part> <tp:taxon-name-part taxon-name-part-type="species" reg="inflatus">inflatus</tp:taxon-name-part></tp:taxon-name></italic> is known only from the type locality (Fig. <xref ref-type="fig" rid="F3">3</xref>), in seasonally dry vegetation.</p><fig id="F3" position="float" orientation="portrait"><object-id xmlns:xlink="http://www.w3.org/1999/xlink" content-type="arpha" xlink:type="simple">A1846D52E5C8575180C519FBADB6111C</object-id><label>Figure 3.</label><caption><p>Map of northern Peru showing type localities of <italic><tp:taxon-name><tp:taxon-name-part taxon-name-part-type="genus" reg="Clinanthus">Clinanthus</tp:taxon-name-part> <tp:taxon-name-part taxon-name-part-type="species" reg="inflatus">inflatus</tp:taxon-name-part></tp:taxon-name></italic> (white circle) and <italic><tp:taxon-name><tp:taxon-name-part taxon-name-part-type="genus" reg="Ismene">Ismene</tp:taxon-name-part> <tp:taxon-name-part taxon-name-part-type="species" reg="parviflora">parviflora</tp:taxon-name-part></tp:taxon-name></italic> (black square). Inset: map of South America with Peru filled in black.</p></caption><graphic xmlns:xlink="http://www.w3.org/1999/xlink" xlink:href="phytokeys-131-115-g003.jpg" position="float" orientation="portrait" xlink:type="simple" id="oo_340295.jpg"><uri content-type="original_file" xlink:type="simple">https://binary.pensoft.net/fig/340295</uri></graphic></fig><!--PageBreak --></tp:treatment-sec><tp:treatment-sec sec-type="phenology" id="SECID0EUGAE"><title>Phenology.</title><p>Plants were collected in flower in March.</p></tp:treatment-sec><tp:treatment-sec sec-type="etymology" id="SECID0EZGAE"><title>Etymology.</title><p>The specific epithet is from Latin and refers to the abruptly inflated perigone.</p><!--PageBreak --></tp:treatment-sec><tp:treatment-sec sec-type="Preliminary conservation status" id="SECID0E6GAE"><title>Preliminary conservation status.</title><p>Since nothing is known of the distribution of this species beyond the type locality, it is best to place it in the category Data Deficient (<xref ref-type="bibr" rid="B9">IUCN 2012</xref>, <xref ref-type="bibr" rid="B10">2017</xref>). The type specimen label indicates that it was abundant at the collection site.</p></tp:treatment-sec><tp:treatment-sec sec-type="notes" id="SECID0ENHAE"><title>Notes.</title><p>The urceolate perigone of <italic><tp:taxon-name><tp:taxon-name-part taxon-name-part-type="genus" reg="Clinanthus">C.</tp:taxon-name-part> <tp:taxon-name-part taxon-name-part-type="species" reg="inflatus">inflatus</tp:taxon-name-part></tp:taxon-name></italic> is yet another example of the convergent evolution that characterizes the tetraploid Andean lineages (<xref ref-type="bibr" rid="B13">Meerow 2010</xref>). It seems to have affinity with the subclade of <italic><tp:taxon-name><tp:taxon-name-part taxon-name-part-type="genus" reg="Clinanthus">Clinanthus</tp:taxon-name-part></tp:taxon-name></italic> (<xref ref-type="bibr" rid="B18">Meerow et al. 2000</xref>) that includes <italic><tp:taxon-name><tp:taxon-name-part taxon-name-part-type="genus" reg="Clinanthus">C.</tp:taxon-name-part> <tp:taxon-name-part taxon-name-part-type="species" reg="campodensis">campodensis</tp:taxon-name-part></tp:taxon-name></italic> (Ravenna) Meerow, <italic><tp:taxon-name><tp:taxon-name-part taxon-name-part-type="genus" reg="Clitanthes">C.</tp:taxon-name-part> <tp:taxon-name-part taxon-name-part-type="species" reg="humilis">humilis</tp:taxon-name-part></tp:taxon-name></italic>, <italic><tp:taxon-name><tp:taxon-name-part taxon-name-part-type="genus" reg="Clinanthus">C.</tp:taxon-name-part> <tp:taxon-name-part taxon-name-part-type="species" reg="recurvatus">recurvatus</tp:taxon-name-part></tp:taxon-name></italic> (Ruiz &amp; Pav.) Meerow, and <italic><tp:taxon-name><tp:taxon-name-part taxon-name-part-type="genus" reg="Clinanthus">C.</tp:taxon-name-part> <tp:taxon-name-part taxon-name-part-type="species" reg="ruber">ruber</tp:taxon-name-part></tp:taxon-name></italic> (Herb.) Meerow &amp; A. Cano, all with leaves &lt; 1 cm wide, and relatively small flowers.</p></tp:treatment-sec><ref-list><ref id="B9"><mixed-citation xmlns:xlink="http://www.w3.org/1999/xlink" xlink:type="simple"><institution xlink:type="simple">IUCN</institution> (<year>2012</year>) IUCN Red List categories and criteria: Version 3.1, ed. 2. IUCN Species Survival Commission, Gland and Cambridge.</mixed-citation></ref><ref id="B10"><mixed-citation xmlns:xlink="http://www.w3.org/1999/xlink" xlink:type="simple"><institution xlink:type="simple">IUCN</institution> (<year>2017</year>) Guidelines for using the IUCN red list categories and criteria. Version 13. Prepared by the Standards and Petitions Subcommittee. <ext-link xlink:type="simple" ext-link-type="uri" xlink:href="https://www.iucnredlist.org/resources/redlistguidelines">https://www.iucnredlist.org/resources/redlistguidelines</ext-link> [accessed 10 May 2019]</mixed-citation></ref><ref id="B13"><mixed-citation xmlns:xlink="http://www.w3.org/1999/xlink" xlink:type="simple"><person-group><name name-style="western"><surname>Meerow</surname><given-names>AW</given-names></name></person-group> (<year>2010</year>) Convergence or reticulation? Mosaic evolution in the canalized American <tp:taxon-name><tp:taxon-name-part taxon-name-part-type="family">Amaryllidaceae</tp:taxon-name-part></tp:taxon-name>. In: Seberg O, Petersen G, Barfod AS, Davis JI (Eds) Diversity, Phylogeny and Evolution in the Monocotyledons, Aarhus University Press, Aarhus, 145–168.</mixed-citation></ref><ref id="B18"><mixed-citation xmlns:xlink="http://www.w3.org/1999/xlink" xlink:type="simple"><person-group><name name-style="western"><surname>Meerow</surname><given-names>AW</given-names></name><name name-style="western"><surname>Guy</surname><given-names>CL</given-names></name><name name-style="western"><surname>Li</surname><given-names>Q-B</given-names></name><name name-style="western"><surname>Yang</surname><given-names>S-L</given-names></name></person-group> (<year>2000</year>) <article-title>Phylogeny of the American <tp:taxon-name><tp:taxon-name-part taxon-name-part-type="family">Amaryllidaceae</tp:taxon-name-part></tp:taxon-name> based on nrDNA ITS sequences.</article-title><source>Systematic Botany</source><volume>25</volume>(<issue>4</issue>): <fpage>708</fpage>–<lpage>726</lpage>. <ext-link xlink:type="simple" ext-link-type="doi" xlink:href="10.2307/2666729">https://doi.org/10.2307/2666729</ext-link></mixed-citation></ref></ref-list></tp:taxon-treatment>
