# Supplementary material for: Taxonomic novelties in Amaryllidaceae from the Department of Ancash, Peru, and a new combination in Clinanthus
Source: PhytoKeys. 2019 Sep 16;131:115–26. doi: 10.3897/phytokeys.131.36160 (PMC6760197; doi:10.3897/phytokeys.131.36160)
Supplement: XML Treatment for Clinanthus ruber [file phytokeys.131.36160-treatment2.xml]

<!DOCTYPE tp:taxon-treatment
  PUBLIC "-//TaxonX//DTD Taxonomic Treatment Publishing DTD v0 20100105//EN" "tax-treatment-NSO.dtd">
<tp:taxon-treatment xmlns:tp="http://www.plazi.org/taxpub"><tp:treatment-meta><kwd-group><label>Taxon classification</label><kwd><named-content xmlns:xlink="http://www.w3.org/1999/xlink" content-type="kingdom">Plantae</named-content></kwd><kwd><named-content xmlns:xlink="http://www.w3.org/1999/xlink" content-type="order">Asparagales</named-content></kwd><kwd><named-content xmlns:xlink="http://www.w3.org/1999/xlink" content-type="family">Amaryllidaceae</named-content></kwd></kwd-group><mixed-citation publication-type="journal"><person-group><name><surname>Meerow</surname><given-names>Alan W.</given-names></name><name><surname>Cano</surname><given-names>Asunción</given-names></name></person-group><article-title>Taxonomic novelties in <tp:taxon-name><tp:taxon-name-part taxon-name-part-type="family">Amaryllidaceae</tp:taxon-name-part></tp:taxon-name> from the Department of Ancash, Peru, and a new combination in <italic><tp:taxon-name><tp:taxon-name-part taxon-name-part-type="genus" reg="Clinanthus">Clinanthus</tp:taxon-name-part></tp:taxon-name></italic></article-title><source>PhytoKeys</source><day>16</day><month>9</month><year>2019</year><volume>131</volume><fpage>115</fpage><lpage>126</lpage><pub-id pub-id-type="doi">10.3897/phytokeys.131.36160</pub-id></mixed-citation></tp:treatment-meta><tp:nomenclature><tp:taxon-name><object-id xmlns:xlink="http://www.w3.org/1999/xlink" content-type="arpha" xlink:type="simple">786E4583A722591892B6E8F603936009</object-id>
              <tp:taxon-name-part taxon-name-part-type="genus" reg="Clinanthus">Clinanthus</tp:taxon-name-part>
              <tp:taxon-name-part taxon-name-part-type="species" reg="ruber">ruber</tp:taxon-name-part>
              <object-id xmlns:xlink="http://www.w3.org/1999/xlink" content-type="ipni" xlink:type="simple">urn:lsid:ipni.org:names:60479371-2</object-id>
            </tp:taxon-name><tp:taxon-authority>(Herb.) Meerow &amp; A.Cano</tp:taxon-authority><tp:taxon-status xmlns:xlink="http://www.w3.org/1999/xlink" xlink:type="simple">comb. nov.</tp:taxon-status><tp:nomenclature-citation-list><tp:nomenclature-citation><tp:taxon-name>
                  <tp:taxon-name-part taxon-name-part-type="genus" reg="Stenomesson">Stenomesson</tp:taxon-name-part> <tp:taxon-name-part taxon-name-part-type="species" reg="rubrum">rubrum</tp:taxon-name-part></tp:taxon-name><comment>Herb. <tp:taxon-name><tp:taxon-name-part taxon-name-part-type="family">Amaryllidaceae</tp:taxon-name-part></tp:taxon-name>: 199; Pl. 28. 1837. <tp:taxon-name><tp:taxon-name-part taxon-name-part-type="genus" reg="Pancratium">Pancratium</tp:taxon-name-part> <tp:taxon-name-part taxon-name-part-type="species" reg="rubrum">rubrum</tp:taxon-name-part></tp:taxon-name> Pav. ex Steud. Nomencl. Bot. [Steudel], ed. 2. 2: 251. 1841. TYPE: Pavon s.n. (Holotype: FI!, isotype: BM!).</comment></tp:nomenclature-citation><tp:nomenclature-citation><tp:taxon-name>
                  <tp:taxon-name-part taxon-name-part-type="genus" reg="Coburgia">Coburgia</tp:taxon-name-part> <tp:taxon-name-part taxon-name-part-type="species" reg="coccinea">coccinea</tp:taxon-name-part></tp:taxon-name><comment>Herb., Curtis’s Bot. Mag. 67: t. 3865. 1841, syn. nov., non <tp:taxon-name><tp:taxon-name-part taxon-name-part-type="genus" reg="Coburgia">Coburgia</tp:taxon-name-part> <tp:taxon-name-part taxon-name-part-type="species" reg="coccinea">coccinea</tp:taxon-name-part></tp:taxon-name> (Ruiz &amp; Pav.) Herb., Edwards’ Bot. Reg. 28 (Misc.): 54 (1842). (Fig. <xref ref-type="fig" rid="F4">4B, D</xref>).</comment></tp:nomenclature-citation></tp:nomenclature-citation-list></tp:nomenclature><tp:treatment-sec sec-type="notes" id="SECID0EZMAE"><title>Notes.</title><p><italic><tp:taxon-name><tp:taxon-name-part taxon-name-part-type="genus" reg="Pancratium">Pancratium</tp:taxon-name-part> <tp:taxon-name-part taxon-name-part-type="species" reg="rubrum">rubrum</tp:taxon-name-part></tp:taxon-name></italic> (Herb.) Pav. ex Steud. was not included in <xref ref-type="bibr" rid="B24">Ruiz and Pavon (1802)</xref>, even though a specimen from their expedition (FI!, FI011974) is labelled as the type of <italic><tp:taxon-name><tp:taxon-name-part taxon-name-part-type="genus" reg="Stenomesson">S.</tp:taxon-name-part> <tp:taxon-name-part taxon-name-part-type="species" reg="rubrum">rubrum</tp:taxon-name-part></tp:taxon-name></italic> Herb. The name was validated by <xref ref-type="bibr" rid="B29">von Steudel (1841)</xref>. Ravenna <!--PageBreak --><!--PageBreak -->(1978) believed that the type specimen represented <italic><tp:taxon-name><tp:taxon-name-part taxon-name-part-type="genus" reg="Stenomesson">Stenomesson</tp:taxon-name-part> <tp:taxon-name-part taxon-name-part-type="species" reg="flavum">flavum</tp:taxon-name-part></tp:taxon-name></italic> (Ruiz &amp; Pav.) Herb., a species that was originally illustrated and described in <xref ref-type="bibr" rid="B24">Ruiz and Pavon (1802)</xref> as <italic><tp:taxon-name><tp:taxon-name-part taxon-name-part-type="genus" reg="Pancratium">Pancratium</tp:taxon-name-part> <tp:taxon-name-part taxon-name-part-type="species" reg="flavum">flavum</tp:taxon-name-part></tp:taxon-name></italic> Ruiz &amp; Pav. We believe that <xref ref-type="bibr" rid="B22">Ravenna (1978)</xref> was mistaken in this regard. The specimen has a single scape that bears only three flowers, and the stamens are barely if at all exerted from the perigone. <italic><tp:taxon-name><tp:taxon-name-part taxon-name-part-type="genus" reg="Stenomesson">Stenomesson</tp:taxon-name-part> <tp:taxon-name-part taxon-name-part-type="species" reg="flavum">flavum</tp:taxon-name-part></tp:taxon-name></italic> always has &gt; 3 flowers and the stamens are exerted at least 1 cm from the limb.</p><p><xref ref-type="bibr" rid="B5">Herbert (1837)</xref> illustrated <italic><tp:taxon-name><tp:taxon-name-part taxon-name-part-type="genus" reg="Stenomesson">S.</tp:taxon-name-part> <tp:taxon-name-part taxon-name-part-type="species" reg="rubrum">rubrum</tp:taxon-name-part></tp:taxon-name></italic> (Fig. <xref ref-type="fig" rid="F4">4A</xref>), which he seemed to consider distinct from <italic><tp:taxon-name><tp:taxon-name-part taxon-name-part-type="genus" reg="Stenomesson">Stenomesson</tp:taxon-name-part> <tp:taxon-name-part taxon-name-part-type="species" reg="coccineum">coccineum</tp:taxon-name-part></tp:taxon-name></italic> (Ruiz. &amp; Pav.) Herb. [≡ <italic><tp:taxon-name><tp:taxon-name-part taxon-name-part-type="genus" reg="Clinanthus">Clinanthus</tp:taxon-name-part> <tp:taxon-name-part taxon-name-part-type="species" reg="coccineus">coccineus</tp:taxon-name-part></tp:taxon-name></italic> (Ruiz. &amp; Pav.) Meerow], a decision with which we agree. <xref ref-type="bibr" rid="B5">Herbert (1837)</xref> also surmised that errors were made regarding Ruiz and Pavon types and plates in regard to both species. Four years later, <xref ref-type="bibr" rid="B7">Herbert (1841)</xref> published <italic><tp:taxon-name><tp:taxon-name-part taxon-name-part-type="genus" reg="Coburgia">Coburgia</tp:taxon-name-part> <tp:taxon-name-part taxon-name-part-type="species" reg="coccinea">coccinea</tp:taxon-name-part></tp:taxon-name></italic> Herb. (Fig. <xref ref-type="fig" rid="F4">4B</xref>). He made no reference to either <italic><tp:taxon-name><tp:taxon-name-part taxon-name-part-type="genus" reg="Stenomesson">S.</tp:taxon-name-part> <tp:taxon-name-part taxon-name-part-type="species" reg="rubrum">rubrum</tp:taxon-name-part></tp:taxon-name></italic> or <italic><tp:taxon-name><tp:taxon-name-part taxon-name-part-type="genus" reg="Stenomesson">S.</tp:taxon-name-part> <tp:taxon-name-part taxon-name-part-type="species" reg="coccineum">coccineum</tp:taxon-name-part></tp:taxon-name></italic>, though the flower in the plate (Fig. <xref ref-type="fig" rid="F4">4B</xref>) looks very similar to the flower illustrated for <italic><tp:taxon-name><tp:taxon-name-part taxon-name-part-type="genus" reg="Stenomesson">S.</tp:taxon-name-part> <tp:taxon-name-part taxon-name-part-type="species" reg="rubrum">rubrum</tp:taxon-name-part></tp:taxon-name></italic> (Fig. <xref ref-type="fig" rid="F4">4A</xref>). The well-illustrated leaf morphology in the plate undoubtedly places the plant in <italic><tp:taxon-name><tp:taxon-name-part taxon-name-part-type="genus" reg="Clinanthus">Clinanthus</tp:taxon-name-part></tp:taxon-name></italic>. One year later, <xref ref-type="bibr" rid="B8">Herbert (1842)</xref> assigned both <italic><tp:taxon-name><tp:taxon-name-part taxon-name-part-type="genus" reg="Pancratium">Pancratium</tp:taxon-name-part> <tp:taxon-name-part taxon-name-part-type="species" reg="coccineum">coccineum</tp:taxon-name-part></tp:taxon-name></italic> Ruiz [sic] and <italic><tp:taxon-name><tp:taxon-name-part taxon-name-part-type="genus" reg="Stenomesson">Stenomesson</tp:taxon-name-part> <tp:taxon-name-part taxon-name-part-type="species" reg="coccineum">coccineum</tp:taxon-name-part></tp:taxon-name></italic> to synonomy with <italic><tp:taxon-name><tp:taxon-name-part taxon-name-part-type="genus" reg="Coburgia">Coburgia</tp:taxon-name-part> <tp:taxon-name-part taxon-name-part-type="species" reg="coccinea">coccinea</tp:taxon-name-part></tp:taxon-name></italic>. We thus regard <italic><tp:taxon-name><tp:taxon-name-part taxon-name-part-type="genus" reg="Coburgia">Coburgia</tp:taxon-name-part> <tp:taxon-name-part taxon-name-part-type="species" reg="coccinea">coccinea</tp:taxon-name-part></tp:taxon-name></italic> Herb. (1841) as distinct from <italic><tp:taxon-name><tp:taxon-name-part taxon-name-part-type="genus" reg="Coburgia">Coburgia</tp:taxon-name-part> <tp:taxon-name-part taxon-name-part-type="species" reg="coccinea">coccinea</tp:taxon-name-part></tp:taxon-name></italic> (Ruiz &amp; Pav.) Herb. (1842), nom. illeg., but conspecific to <italic><tp:taxon-name><tp:taxon-name-part taxon-name-part-type="genus" reg="Clinanthus">Clinanthus</tp:taxon-name-part> <tp:taxon-name-part taxon-name-part-type="species" reg="ruber">ruber</tp:taxon-name-part></tp:taxon-name></italic>, and include it in the synonymy of the latter taxon here.</p><fig id="F4" position="float" orientation="portrait"><object-id xmlns:xlink="http://www.w3.org/1999/xlink" content-type="arpha" xlink:type="simple">83067D9295FB5BB1AFD43D997AF6D6E9</object-id><label>Figure 4.</label><caption><p><bold>A</bold> Plate 28 from <xref ref-type="bibr" rid="B5">Herbert (1837)</xref> with <italic><tp:taxon-name><tp:taxon-name-part taxon-name-part-type="genus" reg="Stenomesson">Stenomesson</tp:taxon-name-part> <tp:taxon-name-part taxon-name-part-type="species" reg="rubrum">rubrum</tp:taxon-name-part></tp:taxon-name></italic> Herb. illustrated (number 6, red arrow). <italic><tp:taxon-name><tp:taxon-name-part taxon-name-part-type="genus" reg="Stenomesson">Stenomesson</tp:taxon-name-part> <tp:taxon-name-part taxon-name-part-type="species" reg="breviflorum">breviflorum</tp:taxon-name-part></tp:taxon-name></italic> Herb. is illustrated in the same plate (numbers 7 &amp; 8, black arrows), evidence that Herbert considered these two different species <bold>B</bold> Painting of <italic><tp:taxon-name><tp:taxon-name-part taxon-name-part-type="genus" reg="Coburgia">Coburgia</tp:taxon-name-part> <tp:taxon-name-part taxon-name-part-type="species" reg="coccinea">coccinea</tp:taxon-name-part></tp:taxon-name></italic> Herb. [= <italic><tp:taxon-name><tp:taxon-name-part taxon-name-part-type="genus" reg="Clinanthus">Clinanthus</tp:taxon-name-part> <tp:taxon-name-part taxon-name-part-type="species" reg="ruber">ruber</tp:taxon-name-part></tp:taxon-name></italic> (Herb.) Meerow &amp; A. Cano] that accompanied the description by <xref ref-type="bibr" rid="B7">Herbert (1841)</xref><bold>C</bold><italic><tp:taxon-name><tp:taxon-name-part taxon-name-part-type="genus" reg="Clinanthus">Clinanthus</tp:taxon-name-part> <tp:taxon-name-part taxon-name-part-type="species" reg="ruber">ruber</tp:taxon-name-part></tp:taxon-name></italic>, photographed in Peru. Photo by Oscar de Viveroscar <bold>D</bold><italic><tp:taxon-name><tp:taxon-name-part taxon-name-part-type="genus" reg="Clinanthus">Clinanthus</tp:taxon-name-part> <tp:taxon-name-part taxon-name-part-type="species" reg="coccineus">coccineus</tp:taxon-name-part></tp:taxon-name></italic> (Ruiz &amp; Pav.) Meerow, loma form, photographed in Lima Dept., Peru. Photo by Norton Cuba Melly.</p></caption><graphic xmlns:xlink="http://www.w3.org/1999/xlink" xlink:href="phytokeys-131-115-g004.jpg" position="float" orientation="portrait" xlink:type="simple" id="oo_340296.jpg"><uri content-type="original_file" xlink:type="simple">https://binary.pensoft.net/fig/340296</uri></graphic></fig><p><xref ref-type="bibr" rid="B22">Ravenna (1978)</xref> diagnosed <italic><tp:taxon-name><tp:taxon-name-part taxon-name-part-type="genus" reg="Clinanthus">Clinanthus</tp:taxon-name-part> <tp:taxon-name-part taxon-name-part-type="species" reg="coccineus">coccineus</tp:taxon-name-part></tp:taxon-name></italic> (Ruiz &amp; Pav.) Meerow as belonging to his <tp:taxon-name><tp:taxon-name-part taxon-name-part-type="genus" reg="Stenomesson">Stenomesson</tp:taxon-name-part> <tp:taxon-name-part taxon-name-part-type="infraspecific-rank">subgen.</tp:taxon-name-part> <tp:taxon-name-part taxon-name-part-type="subgenus" reg="Fulgituba">Fulgituba</tp:taxon-name-part></tp:taxon-name><xref ref-type="bibr" rid="B21">Ravenna (1974)</xref>, along with <italic><tp:taxon-name><tp:taxon-name-part taxon-name-part-type="genus" reg="Clinanthus">Clinanthus</tp:taxon-name-part> <tp:taxon-name-part taxon-name-part-type="species" reg="incarnatus">incarnatus</tp:taxon-name-part></tp:taxon-name></italic> (Kunth) Meerow, <italic><tp:taxon-name><tp:taxon-name-part taxon-name-part-type="genus" reg="Clinanthus">C.</tp:taxon-name-part> <tp:taxon-name-part taxon-name-part-type="species" reg="microstephius">microstephius</tp:taxon-name-part></tp:taxon-name></italic> (Ravenna) Meerow, <italic><tp:taxon-name><tp:taxon-name-part taxon-name-part-type="genus" reg="Clinanthus">C.</tp:taxon-name-part> <tp:taxon-name-part taxon-name-part-type="species" reg="variegatus">variegatus</tp:taxon-name-part></tp:taxon-name></italic> (Ruiz &amp; Pav.) Meerow and other species, all of which have varying apical zones of green on the tepals. Recent collections in Peru (N. C. Melly, S. Leiva, pers. comm.) confirm this, with <italic><tp:taxon-name><tp:taxon-name-part taxon-name-part-type="genus" reg="Clinanthus">Clinanthus</tp:taxon-name-part> <tp:taxon-name-part taxon-name-part-type="species" reg="coccineus">coccineus</tp:taxon-name-part></tp:taxon-name></italic> (Fig. <xref ref-type="fig" rid="F4">4D</xref>) found both in coastal <italic>lomas</italic> and in the northwestern Andean slopes. <xref ref-type="bibr" rid="B22">Ravenna (1978)</xref> seems to have considered <italic><tp:taxon-name><tp:taxon-name-part taxon-name-part-type="genus" reg="Stenomesson">S.</tp:taxon-name-part> <tp:taxon-name-part taxon-name-part-type="species" reg="rubrum">rubrum</tp:taxon-name-part></tp:taxon-name></italic> a synonym for <italic><tp:taxon-name><tp:taxon-name-part taxon-name-part-type="genus" reg="Stenomesson">S.</tp:taxon-name-part> <tp:taxon-name-part taxon-name-part-type="species" reg="breviflorum">breviflorum</tp:taxon-name-part></tp:taxon-name></italic> Herb. We disagree with this assessment. <xref ref-type="bibr" rid="B5">Herbert (1837)</xref> illustrated both in the same plate (Fig. <xref ref-type="fig" rid="F4">4A</xref>). The type specimen of <italic><tp:taxon-name><tp:taxon-name-part taxon-name-part-type="genus" reg="Stenomesson">S.</tp:taxon-name-part> <tp:taxon-name-part taxon-name-part-type="species" reg="breviflorum">breviflorum</tp:taxon-name-part></tp:taxon-name></italic> (Maclean s.n. K!, K000322395 &amp; 396) clearly bears pseudo-petiolate leaves, which confirms its place in <italic><tp:taxon-name><tp:taxon-name-part taxon-name-part-type="genus" reg="Stenomesson">Stenomesson</tp:taxon-name-part></tp:taxon-name></italic> rather than <italic><tp:taxon-name><tp:taxon-name-part taxon-name-part-type="genus" reg="Clinanthus">Clinanthus</tp:taxon-name-part></tp:taxon-name></italic>. <italic><tp:taxon-name><tp:taxon-name-part taxon-name-part-type="genus" reg="Clinanthus">Clinanthus</tp:taxon-name-part> <tp:taxon-name-part taxon-name-part-type="species" reg="ruber">ruber</tp:taxon-name-part></tp:taxon-name></italic> is fairly widespread in northern Peru, and can have red or pink flowers, but never more than five in all the material we have seen. It is variable in the degree to which the limb spreads from the throat of the perigone. The flowers are without any green apical zone, and bear relatively narrow leaves &lt; 1 cm wide.</p></tp:treatment-sec><ref-list><ref id="B5"><mixed-citation xmlns:xlink="http://www.w3.org/1999/xlink" xlink:type="simple"><person-group><name name-style="western"><surname>Herbert</surname><given-names>W</given-names></name></person-group> (<year>1837</year>) <tp:taxon-name><tp:taxon-name-part taxon-name-part-type="family">Amaryllidaceae</tp:taxon-name-part></tp:taxon-name>. James Ridgeway &amp; Sons, London.</mixed-citation></ref><ref id="B7"><mixed-citation xmlns:xlink="http://www.w3.org/1999/xlink" xlink:type="simple"><person-group><name name-style="western"><surname>Herbert</surname><given-names>W</given-names></name></person-group> (<year>1841</year>) <italic><tp:taxon-name><tp:taxon-name-part taxon-name-part-type="genus">Coburgia</tp:taxon-name-part> <tp:taxon-name-part taxon-name-part-type="species">coccinea</tp:taxon-name-part></tp:taxon-name></italic> Herb. Curtis’s Botanical Magazine 67: t. 3865.</mixed-citation></ref><ref id="B24"><mixed-citation xmlns:xlink="http://www.w3.org/1999/xlink" xlink:type="simple"><person-group><name name-style="western"><surname>Ruiz</surname><given-names>H</given-names></name><name name-style="western"><surname>Pavon</surname><given-names>J</given-names></name></person-group> (<year>1802</year>) <source>Flora Peruviana et Chilensis, volume 3.</source><publisher-name>Typis Gabrielis de Sancha</publisher-name>, <publisher-loc>Madrid</publisher-loc>, <size units="page">226 pp</size>.</mixed-citation></ref><ref id="B29"><mixed-citation xmlns:xlink="http://www.w3.org/1999/xlink" xlink:type="simple"><person-group><name name-style="western"><surname>von Steudel</surname><given-names>EG</given-names></name></person-group> (<year>1841</year>) Nomenclator Botanicus ed. 2, 2: 251. JG Cottae, Stuttgardtiae &amp; Tubingae.</mixed-citation></ref><ref id="B22"><mixed-citation xmlns:xlink="http://www.w3.org/1999/xlink" xlink:type="simple"><person-group><name name-style="western"><surname>Ravenna</surname><given-names>P</given-names></name></person-group> (<year>1978</year>) <article-title>Contributions to South American <tp:taxon-name><tp:taxon-name-part taxon-name-part-type="family">Amaryllidaceae</tp:taxon-name-part></tp:taxon-name> VII.</article-title><source>Plant Life</source><volume>34</volume>: <fpage>69</fpage>–<lpage>91</lpage>.</mixed-citation></ref><ref id="B8"><mixed-citation xmlns:xlink="http://www.w3.org/1999/xlink" xlink:type="simple"><person-group><name name-style="western"><surname>Herbert</surname><given-names>W</given-names></name></person-group> (<year>1842</year>) <italic><tp:taxon-name><tp:taxon-name-part taxon-name-part-type="genus">Coburgia</tp:taxon-name-part> <tp:taxon-name-part taxon-name-part-type="species">coccinea</tp:taxon-name-part></tp:taxon-name></italic> (Ruiz &amp; Pav.) Herb. Edwards’s Botanical Register 28 (Misc.): 54.</mixed-citation></ref><ref id="B21"><mixed-citation xmlns:xlink="http://www.w3.org/1999/xlink" xlink:type="simple"><person-group><name name-style="western"><surname>Ravenna</surname><given-names>P</given-names></name></person-group> (<year>1974</year>) <article-title>Contributions to South American <tp:taxon-name><tp:taxon-name-part taxon-name-part-type="family">Amaryllidaceae</tp:taxon-name-part></tp:taxon-name> VI.</article-title><source>Plant Life</source><volume>30</volume>: <fpage>29</fpage>–<lpage>79</lpage>.</mixed-citation></ref></ref-list></tp:taxon-treatment>
