# Supplementary material for: Taxonomic novelties in Amaryllidaceae from the Department of Ancash, Peru, and a new combination in Clinanthus
Source: PhytoKeys. 2019 Sep 16;131:115–26. doi: 10.3897/phytokeys.131.36160 (PMC6760197; doi:10.3897/phytokeys.131.36160)
Supplement: XML Treatment for Ismene parviflora [file phytokeys.131.36160-treatment3.xml]

<!DOCTYPE tp:taxon-treatment
  PUBLIC "-//TaxonX//DTD Taxonomic Treatment Publishing DTD v0 20100105//EN" "tax-treatment-NSO.dtd">
<tp:taxon-treatment xmlns:tp="http://www.plazi.org/taxpub"><tp:treatment-meta><kwd-group><label>Taxon classification</label><kwd><named-content xmlns:xlink="http://www.w3.org/1999/xlink" content-type="kingdom">Plantae</named-content></kwd><kwd><named-content xmlns:xlink="http://www.w3.org/1999/xlink" content-type="order">Asparagales</named-content></kwd><kwd><named-content xmlns:xlink="http://www.w3.org/1999/xlink" content-type="family">Amaryllidaceae</named-content></kwd></kwd-group><mixed-citation publication-type="journal"><person-group><name><surname>Meerow</surname><given-names>Alan W.</given-names></name><name><surname>Cano</surname><given-names>Asunción</given-names></name></person-group><article-title>Taxonomic novelties in <tp:taxon-name><tp:taxon-name-part taxon-name-part-type="family">Amaryllidaceae</tp:taxon-name-part></tp:taxon-name> from the Department of Ancash, Peru, and a new combination in <italic><tp:taxon-name><tp:taxon-name-part taxon-name-part-type="genus" reg="Clinanthus">Clinanthus</tp:taxon-name-part></tp:taxon-name></italic></article-title><source>PhytoKeys</source><day>16</day><month>9</month><year>2019</year><volume>131</volume><fpage>115</fpage><lpage>126</lpage><pub-id pub-id-type="doi">10.3897/phytokeys.131.36160</pub-id></mixed-citation></tp:treatment-meta><tp:nomenclature><tp:taxon-name><object-id xmlns:xlink="http://www.w3.org/1999/xlink" content-type="arpha" xlink:type="simple">D6FF55168E585D7497F024041805E555</object-id>
              <tp:taxon-name-part taxon-name-part-type="genus" reg="Ismene">Ismene</tp:taxon-name-part>
              <tp:taxon-name-part taxon-name-part-type="species" reg="parviflora">parviflora</tp:taxon-name-part>
              <object-id xmlns:xlink="http://www.w3.org/1999/xlink" content-type="ipni" xlink:type="simple">urn:lsid:ipni.org:names:60479370-2</object-id>
            </tp:taxon-name><tp:taxon-authority>Meerow &amp; A.Cano</tp:taxon-authority><tp:taxon-status xmlns:xlink="http://www.w3.org/1999/xlink" xlink:type="simple">sp. nov.</tp:taxon-status><xref ref-type="fig" rid="F1">Figs 1D–F</xref><xref ref-type="fig" rid="F5">, 5</xref><!--PageBreak --></tp:nomenclature><tp:treatment-sec sec-type="diagnosis" id="SECID0EM5AE"><title>Diagnosis.</title><p><italic><tp:taxon-name><tp:taxon-name-part taxon-name-part-type="genus" reg="Ismene">Ismene</tp:taxon-name-part> <tp:taxon-name-part taxon-name-part-type="species" reg="parviflora">parviflora</tp:taxon-name-part></tp:taxon-name></italic> differs from all other species of the genus by the small flowers (&lt; 4 cm long), that are loosely funnelform, terminating with a ventricose limb, but not infundibular to the degree of <italic><tp:taxon-name><tp:taxon-name-part taxon-name-part-type="genus" reg="Ismene">I.</tp:taxon-name-part> <tp:taxon-name-part taxon-name-part-type="species" reg="vargasii">vargasii</tp:taxon-name-part></tp:taxon-name></italic> and <italic><tp:taxon-name><tp:taxon-name-part taxon-name-part-type="genus" reg="Ismene">I.</tp:taxon-name-part> <tp:taxon-name-part taxon-name-part-type="species" reg="morrisonii">morrisonii</tp:taxon-name-part></tp:taxon-name></italic> (subgen. <tp:taxon-name><tp:taxon-name-part taxon-name-part-type="genus" reg="Ismene"/><tp:taxon-name-part taxon-name-part-type="subgenus" reg="Pseudostenomesson">Pseudostenomesson</tp:taxon-name-part></tp:taxon-name> Meerow), the latter species to which it approaches in size. All other species of <tp:taxon-name><tp:taxon-name-part taxon-name-part-type="genus" reg="Ismene">Ismene</tp:taxon-name-part> <tp:taxon-name-part taxon-name-part-type="authority">have large, crateriform flowers</tp:taxon-name-part> (<tp:taxon-name-part taxon-name-part-type="infraspecific-rank">subgen.</tp:taxon-name-part> <tp:taxon-name-part taxon-name-part-type="subgenus" reg="Ismene">Ismene</tp:taxon-name-part>) <tp:taxon-name-part taxon-name-part-type="authority">or large, zygomorphic flowers</tp:taxon-name-part> (<tp:taxon-name-part taxon-name-part-type="infraspecific-rank">subgen.</tp:taxon-name-part> <tp:taxon-name-part taxon-name-part-type="subgenus" reg="Elisena">Elisena</tp:taxon-name-part>)</tp:taxon-name>.</p><!--PageBreak --></tp:treatment-sec><tp:treatment-sec sec-type="material" id="SECID0EZAAG"><title>Type.</title><p>Perú, Ancash: Prov. Recuay, Dist. Cotaparaco, Sector Santa Cruz,, 2332 m, rocky slope with shrubs and silty soil, 6 Mar 2007. <italic>M. Morales &amp; E. Jara 767</italic> (holotype: USM!).</p><!--PageBreak --></tp:treatment-sec><tp:treatment-sec sec-type="description" id="SECID0ECBAG"><title>Description.</title><p>Terrestrial geophytic plant from subterranean bulb. Bulb not seen. Leaves 2, oblanceolate-lorate, ca. 15 × 150–170 mm, bright green, glabrous, slightly canaliculate, obtuse, tightly sheathing proximally and forming a green aerial pseudostem 40–60 mm long, synanthous. Inflorescence pseudo-umbellate, borne on a naked scape; scape ancipitous, solid, 200–250 × ca. 18 mm, terminated by 2 ovate-lanceolate green bracts that persist at anthesis, over-topping flowers by several cm, bracts 50–55 × 7.5–9.6 mm, acute. Flowers 3–5, mostly perpendicular to scape, loosely funnelform-tubular, shortly pedicellate, pedicels 2–3 mm long; perigone 35–37 mm long, consisting of 6 tepals in two whorls, fused proximally into a tube that is cylindrical for proximal 20 mm, ca. 1.5 mm wide, then dilating to 3.5 mm at throat; tube curved proximally; limb slightly ventricose, apically ca. 10 mm wide, tepals loosely concrescent, not spreading significantly; outer tepals elliptical, concave, mostly green abaxially, white towards apex, adaxially white with green veins in distal ½–2/3, green below, 13.5–14.0 × 4.5–5.0 mm, apiculate; inner tepals ovate-elliptical, less concave than outer, 13.0–13.5 × 5.0–5.2 mm, minutely apiculate, colored like outer. Stamens 6, fused into green staminal cup 6.5–7.5 × 3.5–3.7 mm, cylindrical in proximal 6 mm, abruptly ampliate in its distal 1 mm to ca. 4 mm, coarsely and unevenly dentate at rim; free filaments inserted ca 2 mm below rim of cup, filiform, white, incurved, ca. 1 mm long; anthers oblong, closely appressed to each other but not connivant, 3.5–4.5 mm long, pollen yellow. Style exerted 10–15 mm past the limb apex, 40–45 mm long, white, filiform; stigma capitate, papillose, white, 2–3 mm wide. Ovary globose, ovules 1 or 2 per locule, basal. Capsule and seed not seen.</p><fig id="F5" position="float" orientation="portrait"><object-id xmlns:xlink="http://www.w3.org/1999/xlink" content-type="arpha" xlink:type="simple">5AEB3E4DF2755405BDDC9D1297386231</object-id><label>Figure 5.</label><caption><p><italic><tp:taxon-name><tp:taxon-name-part taxon-name-part-type="genus" reg="Ismene">Ismene</tp:taxon-name-part> <tp:taxon-name-part taxon-name-part-type="species" reg="parviflora">parviflora</tp:taxon-name-part></tp:taxon-name></italic>. Drawing by Klei Sousa. <bold>A</bold> Habit <bold>B</bold> whole flower <bold>C</bold> whole flower cut open to show staminal corona and ovule number.</p></caption><graphic xmlns:xlink="http://www.w3.org/1999/xlink" xlink:href="phytokeys-131-115-g005.jpg" position="float" orientation="portrait" xlink:type="simple" id="oo_340297.jpg"><uri content-type="original_file" xlink:type="simple">https://binary.pensoft.net/fig/340297</uri></graphic></fig></tp:treatment-sec><tp:treatment-sec sec-type="distribution" id="SECID0EFCAG"><title>Distribution and ecology.</title><p><italic><tp:taxon-name><tp:taxon-name-part taxon-name-part-type="genus" reg="Ismene">Ismene</tp:taxon-name-part> <tp:taxon-name-part taxon-name-part-type="species" reg="parviflora">parviflora</tp:taxon-name-part></tp:taxon-name></italic> is known only from the type locality (Fig. <xref ref-type="fig" rid="F3">3</xref>), in seasonally dry vegetation.</p></tp:treatment-sec><tp:treatment-sec sec-type="phenology" id="SECID0E1CAG"><title>Phenology.</title><p>Plants were collected in flower in March.</p></tp:treatment-sec><tp:treatment-sec sec-type="etymology" id="SECID0E6CAG"><title>Etymology.</title><p>The specific epithet is from Latin and refers to the small size of the flowers.</p></tp:treatment-sec><tp:treatment-sec sec-type="Preliminary conservation status" id="SECID0EEDAG"><title>Preliminary conservation status.</title><p>Since nothing is known of the distribution of this species beyond the type locality, it is best to place it in the category Data Deficient (<xref ref-type="bibr" rid="B9">IUCN 2012</xref>, <xref ref-type="bibr" rid="B10">2017</xref>). The type specimen label says it was abundant at the collection site.</p></tp:treatment-sec><tp:treatment-sec sec-type="notes" id="SECID0ESDAG"><title>Notes.</title><p><italic><tp:taxon-name><tp:taxon-name-part taxon-name-part-type="genus" reg="Ismene">Ismene</tp:taxon-name-part> <tp:taxon-name-part taxon-name-part-type="species" reg="parviflora">parviflora</tp:taxon-name-part></tp:taxon-name></italic> has greatest affinity morphologically to the two members of <tp:taxon-name><tp:taxon-name-part taxon-name-part-type="genus" reg="Ismene">Ismene</tp:taxon-name-part> <tp:taxon-name-part taxon-name-part-type="infraspecific-rank">subgen.</tp:taxon-name-part> <tp:taxon-name-part taxon-name-part-type="subgenus" reg="Pseudostenomesson">Pseudostenomesson</tp:taxon-name-part></tp:taxon-name> (Velarde) Meerow, <italic><tp:taxon-name><tp:taxon-name-part taxon-name-part-type="genus" reg="Ismene">I.</tp:taxon-name-part> <tp:taxon-name-part taxon-name-part-type="species" reg="vargasii">vargasii</tp:taxon-name-part></tp:taxon-name></italic> (Velarde) Gereau &amp; Meerow and <italic><tp:taxon-name><tp:taxon-name-part taxon-name-part-type="genus" reg="Ismene">I.</tp:taxon-name-part> <tp:taxon-name-part taxon-name-part-type="species" reg="morrisonii">morrisonii</tp:taxon-name-part></tp:taxon-name></italic> (Vargas) Velarde, but the unique morphology of the new species make it difficult to assign <italic><tp:taxon-name><tp:taxon-name-part taxon-name-part-type="genus" reg="Ismene">I.</tp:taxon-name-part> <tp:taxon-name-part taxon-name-part-type="species" reg="parviflora">parviflora</tp:taxon-name-part></tp:taxon-name></italic> to <tp:taxon-name><tp:taxon-name-part taxon-name-part-type="genus" reg="Ismene">I.</tp:taxon-name-part> <tp:taxon-name-part taxon-name-part-type="infraspecific-rank">subgen.</tp:taxon-name-part> <tp:taxon-name-part taxon-name-part-type="subgenus" reg="Pseudostenomesson">Pseudostenomesson</tp:taxon-name-part></tp:taxon-name> with confidence at this time. <xref ref-type="bibr" rid="B23">Ravenna (1988)</xref> disagreed with the transfer by <xref ref-type="bibr" rid="B28">Velarde (1949)</xref> of <italic><tp:taxon-name><tp:taxon-name-part taxon-name-part-type="genus" reg="Stenomesson">Stenomesson</tp:taxon-name-part> <tp:taxon-name-part taxon-name-part-type="species" reg="morrisonii">morrisonii</tp:taxon-name-part></tp:taxon-name></italic> Vargas to <italic><tp:taxon-name><tp:taxon-name-part taxon-name-part-type="genus" reg="Pseudostenomesson">Pseudostenomesson</tp:taxon-name-part></tp:taxon-name></italic> Velarde, but based on the same information (<xref ref-type="bibr" rid="B27">Vargas 1943</xref>), we believe it belongs with <italic><tp:taxon-name><tp:taxon-name-part taxon-name-part-type="genus" reg="Ismene">I.</tp:taxon-name-part> <tp:taxon-name-part taxon-name-part-type="species" reg="vargasii">vargasii</tp:taxon-name-part></tp:taxon-name></italic> in <tp:taxon-name><tp:taxon-name-part taxon-name-part-type="genus" reg="Ismene">I.</tp:taxon-name-part> <tp:taxon-name-part taxon-name-part-type="infraspecific-rank">subgen.</tp:taxon-name-part> <tp:taxon-name-part taxon-name-part-type="subgenus" reg="Pseudostenomesson">Pseudostenomesson</tp:taxon-name-part></tp:taxon-name>. In particular, the photo in <xref ref-type="bibr" rid="B27">Vargas (1943)</xref> shows the typical foliar morphology of <italic><tp:taxon-name><tp:taxon-name-part taxon-name-part-type="genus" reg="Ismene">Ismene</tp:taxon-name-part></tp:taxon-name></italic>, i.e. the aerial pseudostem formed by the tightly sheathing leaf bases. The two species of subgen. <tp:taxon-name><tp:taxon-name-part taxon-name-part-type="genus" reg="Ismene"/><tp:taxon-name-part taxon-name-part-type="subgenus" reg="Pseudostenomesson">Pseudostenomesson</tp:taxon-name-part></tp:taxon-name> are found in the Departments of Junin (<italic><tp:taxon-name><tp:taxon-name-part taxon-name-part-type="genus" reg="Ismene">I.</tp:taxon-name-part> <tp:taxon-name-part taxon-name-part-type="species" reg="vargasii">vargasii</tp:taxon-name-part></tp:taxon-name></italic>) and Apurimac (<italic><tp:taxon-name><tp:taxon-name-part taxon-name-part-type="genus" reg="Ismene">I.</tp:taxon-name-part> <tp:taxon-name-part taxon-name-part-type="species" reg="morrisonii">morrisonii</tp:taxon-name-part></tp:taxon-name></italic>), and, unlike <italic><tp:taxon-name><tp:taxon-name-part taxon-name-part-type="genus" reg="Ismene">I.</tp:taxon-name-part> <tp:taxon-name-part taxon-name-part-type="species" reg="parviflora">parviflora</tp:taxon-name-part></tp:taxon-name></italic>, have larger, fully infundibular, and completely green perigones.</p><!--PageBreak --></tp:treatment-sec><tp:treatment-sec><!--Section generated to contain objects referenced in tp:taxon-treatment.--><fig id="F1" position="float" orientation="portrait"><object-id xmlns:xlink="http://www.w3.org/1999/xlink" content-type="arpha" xlink:type="simple">BEBF22177F0659AF9F899105A7E4CD31</object-id><label>Figure 1.</label><caption><p><bold>A–C</bold><italic><tp:taxon-name><tp:taxon-name-part taxon-name-part-type="genus" reg="Clinanthus">Clinanthus</tp:taxon-name-part> <tp:taxon-name-part taxon-name-part-type="species" reg="inflatus">inflatus</tp:taxon-name-part></tp:taxon-name></italic>. Photos by anonymous source, used with permission. <bold>A</bold> Inflorescence in habitat <bold>B</bold> bouquet of cut inflorescences <bold>C</bold> habit in nature <bold>D–F</bold><italic><tp:taxon-name><tp:taxon-name-part taxon-name-part-type="genus" reg="Ismene">Ismene</tp:taxon-name-part> <tp:taxon-name-part taxon-name-part-type="species" reg="parviflora">parviflora</tp:taxon-name-part></tp:taxon-name></italic>, photos by Asunción Cano <bold>D–E</bold> flowers <bold>F</bold> habit in cultivation.</p></caption><graphic xmlns:xlink="http://www.w3.org/1999/xlink" xlink:href="phytokeys-131-115-g001.jpg" position="float" orientation="portrait" xlink:type="simple" id="oo_340293.jpg"><uri content-type="original_file" xlink:type="simple">https://binary.pensoft.net/fig/340293</uri></graphic></fig><fig id="F3" position="float" orientation="portrait"><object-id xmlns:xlink="http://www.w3.org/1999/xlink" content-type="arpha" xlink:type="simple">A1846D52E5C8575180C519FBADB6111C</object-id><label>Figure 3.</label><caption><p>Map of northern Peru showing type localities of <italic><tp:taxon-name><tp:taxon-name-part taxon-name-part-type="genus" reg="Clinanthus">Clinanthus</tp:taxon-name-part> <tp:taxon-name-part taxon-name-part-type="species" reg="inflatus">inflatus</tp:taxon-name-part></tp:taxon-name></italic> (white circle) and <italic><tp:taxon-name><tp:taxon-name-part taxon-name-part-type="genus" reg="Ismene">Ismene</tp:taxon-name-part> <tp:taxon-name-part taxon-name-part-type="species" reg="parviflora">parviflora</tp:taxon-name-part></tp:taxon-name></italic> (black square). Inset: map of South America with Peru filled in black.</p></caption><graphic xmlns:xlink="http://www.w3.org/1999/xlink" xlink:href="phytokeys-131-115-g003.jpg" position="float" orientation="portrait" xlink:type="simple" id="oo_340295.jpg"><uri content-type="original_file" xlink:type="simple">https://binary.pensoft.net/fig/340295</uri></graphic></fig></tp:treatment-sec><ref-list><ref id="B9"><mixed-citation xmlns:xlink="http://www.w3.org/1999/xlink" xlink:type="simple"><institution xlink:type="simple">IUCN</institution> (<year>2012</year>) IUCN Red List categories and criteria: Version 3.1, ed. 2. IUCN Species Survival Commission, Gland and Cambridge.</mixed-citation></ref><ref id="B10"><mixed-citation xmlns:xlink="http://www.w3.org/1999/xlink" xlink:type="simple"><institution xlink:type="simple">IUCN</institution> (<year>2017</year>) Guidelines for using the IUCN red list categories and criteria. Version 13. Prepared by the Standards and Petitions Subcommittee. <ext-link xlink:type="simple" ext-link-type="uri" xlink:href="https://www.iucnredlist.org/resources/redlistguidelines">https://www.iucnredlist.org/resources/redlistguidelines</ext-link> [accessed 10 May 2019]</mixed-citation></ref><ref id="B23"><mixed-citation xmlns:xlink="http://www.w3.org/1999/xlink" xlink:type="simple"><person-group><name name-style="western"><surname>Ravenna</surname><given-names>P</given-names></name></person-group> (<year>1988</year>) <article-title>Studies in the genus <italic><tp:taxon-name><tp:taxon-name-part taxon-name-part-type="genus">Stenomesson</tp:taxon-name-part></tp:taxon-name></italic> (<tp:taxon-name><tp:taxon-name-part taxon-name-part-type="family">Amaryllidaceae</tp:taxon-name-part></tp:taxon-name>).</article-title><source>Onira</source><volume>1</volume>: <fpage>17</fpage>–<lpage>21</lpage>.</mixed-citation></ref><ref id="B28"><mixed-citation xmlns:xlink="http://www.w3.org/1999/xlink" xlink:type="simple"><person-group><name name-style="western"><surname>Velarde</surname><given-names>O</given-names></name></person-group> (<year>1949</year>) <article-title>Nuevo género de Amarilidáceas.</article-title><source>Revista Ciencias (Lima)</source><volume>51</volume>: <fpage>48</fpage>–<lpage>51</lpage>.</mixed-citation></ref><ref id="B27"><mixed-citation xmlns:xlink="http://www.w3.org/1999/xlink" xlink:type="simple"><person-group><name name-style="western"><surname>Vargas</surname><given-names>C</given-names></name></person-group> (<year>1943</year>) <article-title>Two new bomareas and a new <italic><tp:taxon-name><tp:taxon-name-part taxon-name-part-type="genus">Stenomesson</tp:taxon-name-part></tp:taxon-name></italic>.</article-title><source>The National Horticultural Magazine</source><volume>22</volume>: <fpage>130</fpage>–<lpage>133</lpage>.</mixed-citation></ref></ref-list></tp:taxon-treatment>
